# Supplementary material for: Pose2Sim: An End-to-End Workflow for 3D Markerless Sports Kinematics—Part 1: Robustness
Source: Sensors (Basel). 2021 Sep 30;21(19):6530. doi: 10.3390/s21196530 (PMC8512754; doi:10.3390/s21196530)
Supplement: Supplementary file 1 [file sensors-21-06530-s001.zip]

Archive with 1 entries (1 files):
- sensors-1377774-supplementary.mp4
